# Supplementary material for: Investigating the phosphinic acid tripeptide mimetic DG013A as a tool compound inhibitor of the M1-aminopeptidase ERAP1
Source: Bioorg Med Chem Lett. 2021 Jun 15;42:128050. doi: 10.1016/j.bmcl.2021.128050 (PMC8188423; doi:10.1016/j.bmcl.2021.128050)
Supplement: Supplementary data 1 [file mmc1.zip]

Archive with 1 entries (1 files):
- Final Compounds.mol
