# Supplementary material for: Investigating the phosphinic acid tripeptide mimetic DG013A as a tool compound inhibitor of the M1-aminopeptidase ERAP1
Source: Bioorg Med Chem Lett. 2021 Jun 15;42:128050. doi: 10.1016/j.bmcl.2021.128050 (PMC8188423; doi:10.1016/j.bmcl.2021.128050)
Supplement: Supplementary data 1 [file mmc1.zip › Final Compounds.mol]

Final Compounds.mol
  ChemDraw03192114082D

224237  0  0  1  0  0  0  0  0999 V2000
   -3.7202   12.0525    0.0000 N   0  0  0  0  0  0  0  0  0  0  0  0
   -3.0057   12.4650    0.0000 C   0  0  0  0  0  0  0  0  0  0  0  0
   -2.2912   12.0525    0.0000 P   0  0  0  0  0  0  0  0  0  0  0  0
   -3.0057   13.2900    0.0000 C   0  0  0  0  0  0  0  0  0  0  0  0
   -3.7202   13.7025    0.0000 C   0  0  0  0  0  0  0  0  0  0  0  0
   -1.5767   12.4650    0.0000 C   0  0  0  0  0  0  0  0  0  0  0  0
   -2.2912   11.2275    0.0000 O   0  0  0  0  0  0  0  0  0  0  0  0
   -2.2912   12.8775    0.0000 O   0  0  0  0  0  0  0  0  0  0  0  0
   -0.8623   12.0525    0.0000 C   0  0  0  0  0  0  0  0  0  0  0  0
   -0.1478   12.4650    0.0000 C   0  0  0  0  0  0  0  0  0  0  0  0
   -0.8623   11.2275    0.0000 C   0  0  0  0  0  0  0  0  0  0  0  0
    0.5667   12.0525    0.0000 N   0  0  0  0  0  0  0  0  0  0  0  0
   -0.1478   13.2900    0.0000 O   0  0  0  0  0  0  0  0  0  0  0  0
    1.2811   12.4650    0.0000 C   0  0  0  0  0  0  0  0  0  0  0  0
    1.9956   12.0525    0.0000 C   0  0  0  0  0  0  0  0  0  0  0  0
    2.7101   12.4650    0.0000 O   0  0  0  0  0  0  0  0  0  0  0  0
    1.2811   13.2900    0.0000 C   0  0  0  0  0  0  0  0  0  0  0  0
    1.9956   13.7025    0.0000 C   0  0  0  0  0  0  0  0  0  0  0  0
    2.7493   13.3670    0.0000 C   0  0  0  0  0  0  0  0  0  0  0  0
    3.3013   13.9801    0.0000 C   0  0  0  0  0  0  0  0  0  0  0  0
    2.8888   14.6946    0.0000 N   0  0  0  0  0  0  0  0  0  0  0  0
    2.0818   14.5230    0.0000 C   0  0  0  0  0  0  0  0  0  0  0  0
    3.0042   12.5824    0.0000 C   0  0  0  0  0  0  0  0  0  0  0  0
    3.8112   12.4108    0.0000 C   0  0  0  0  0  0  0  0  0  0  0  0
    4.3632   13.0239    0.0000 C   0  0  0  0  0  0  0  0  0  0  0  0
    4.1083   13.8086    0.0000 C   0  0  0  0  0  0  0  0  0  0  0  0
    1.9956   11.2275    0.0000 N   0  0  0  0  0  0  0  0  0  0  0  0
   -3.7202   14.5275    0.0000 C   0  0  0  0  0  0  0  0  0  0  0  0
   -3.0082   14.9386    0.0000 C   0  0  0  0  0  0  0  0  0  0  0  0
   -3.0082   15.7608    0.0000 C   0  0  0  0  0  0  0  0  0  0  0  0
   -3.7202   16.1718    0.0000 C   0  0  0  0  0  0  0  0  0  0  0  0
   -4.4321   15.7608    0.0000 C   0  0  0  0  0  0  0  0  0  0  0  0
   -4.4321   14.9386    0.0000 C   0  0  0  0  0  0  0  0  0  0  0  0
   -1.4456   10.6442    0.0000 C   0  0  0  0  0  0  0  0  0  0  0  0
   -1.2329    9.8501    0.0000 C   0  0  0  0  0  0  0  0  0  0  0  0
   -2.2398   10.8570    0.0000 C   0  0  0  0  0  0  0  0  0  0  0  0
   -3.6170    7.2229    0.0000 N   0  0  0  0  0  0  0  0  0  0  0  0
   -2.9026    7.6354    0.0000 C   0  0  0  0  0  0  0  0  0  0  0  0
   -2.1881    7.2229    0.0000 P   0  0  0  0  0  0  0  0  0  0  0  0
   -2.9026    8.4604    0.0000 C   0  0  0  0  0  0  0  0  0  0  0  0
   -3.6170    8.8729    0.0000 C   0  0  0  0  0  0  0  0  0  0  0  0
   -1.4736    7.6354    0.0000 C   0  0  0  0  0  0  0  0  0  0  0  0
   -2.1881    6.3979    0.0000 O   0  0  0  0  0  0  0  0  0  0  0  0
   -2.1881    8.0479    0.0000 O   0  0  0  0  0  0  0  0  0  0  0  0
   -0.7591    7.2229    0.0000 C   0  0  0  0  0  0  0  0  0  0  0  0
   -0.0447    7.6354    0.0000 C   0  0  0  0  0  0  0  0  0  0  0  0
   -0.7591    6.3979    0.0000 C   0  0  0  0  0  0  0  0  0  0  0  0
    0.6698    7.2229    0.0000 N   0  0  0  0  0  0  0  0  0  0  0  0
   -0.0447    8.4604    0.0000 O   0  0  0  0  0  0  0  0  0  0  0  0
    1.3843    7.6354    0.0000 C   0  0  0  0  0  0  0  0  0  0  0  0
    2.0987    7.2229    0.0000 C   0  0  0  0  0  0  0  0  0  0  0  0
    2.8132    7.6354    0.0000 O   0  0  0  0  0  0  0  0  0  0  0  0
    1.3843    8.4604    0.0000 C   0  0  0  0  0  0  0  0  0  0  0  0
    2.0987    8.8729    0.0000 C   0  0  0  0  0  0  0  0  0  0  0  0
    2.8524    8.5373    0.0000 C   0  0  0  0  0  0  0  0  0  0  0  0
    3.4044    9.1504    0.0000 C   0  0  0  0  0  0  0  0  0  0  0  0
    2.9919    9.8649    0.0000 N   0  0  0  0  0  0  0  0  0  0  0  0
    2.1850    9.6933    0.0000 C   0  0  0  0  0  0  0  0  0  0  0  0
    3.1074    7.7527    0.0000 C   0  0  0  0  0  0  0  0  0  0  0  0
    3.9143    7.5812    0.0000 C   0  0  0  0  0  0  0  0  0  0  0  0
    4.4664    8.1942    0.0000 C   0  0  0  0  0  0  0  0  0  0  0  0
    4.2114    8.9789    0.0000 C   0  0  0  0  0  0  0  0  0  0  0  0
    2.0987    6.3979    0.0000 N   0  0  0  0  0  0  0  0  0  0  0  0
   -3.6170    9.6979    0.0000 C   0  0  0  0  0  0  0  0  0  0  0  0
   -2.9050   10.1089    0.0000 C   0  0  0  0  0  0  0  0  0  0  0  0
   -2.9050   10.9311    0.0000 C   0  0  0  0  0  0  0  0  0  0  0  0
   -3.6170   11.3421    0.0000 C   0  0  0  0  0  0  0  0  0  0  0  0
   -4.3290   10.9311    0.0000 C   0  0  0  0  0  0  0  0  0  0  0  0
   -4.3290   10.1089    0.0000 C   0  0  0  0  0  0  0  0  0  0  0  0
   -1.3425    5.8145    0.0000 C   0  0  0  0  0  0  0  0  0  0  0  0
   -1.1297    5.0204    0.0000 C   0  0  0  0  0  0  0  0  0  0  0  0
   -2.1366    6.0273    0.0000 C   0  0  0  0  0  0  0  0  0  0  0  0
   -1.8983    1.5166    0.0000 N   0  0  0  0  0  0  0  0  0  0  0  0
   -1.1838    1.9291    0.0000 C   0  0  0  0  0  0  0  0  0  0  0  0
   -0.4693    1.5166    0.0000 P   0  0  0  0  0  0  0  0  0  0  0  0
   -1.1838    2.7541    0.0000 C   0  0  0  0  0  0  0  0  0  0  0  0
   -1.8983    3.1666    0.0000 C   0  0  0  0  0  0  0  0  0  0  0  0
    0.2451    1.9291    0.0000 C   0  0  0  0  0  0  0  0  0  0  0  0
   -0.4693    0.6916    0.0000 O   0  0  0  0  0  0  0  0  0  0  0  0
   -0.4693    2.3416    0.0000 O   0  0  0  0  0  0  0  0  0  0  0  0
    0.9596    1.5166    0.0000 C   0  0  0  0  0  0  0  0  0  0  0  0
    1.6741    1.9291    0.0000 C   0  0  0  0  0  0  0  0  0  0  0  0
    0.9596    0.6916    0.0000 C   0  0  0  0  0  0  0  0  0  0  0  0
    2.3885    1.5166    0.0000 N   0  0  0  0  0  0  0  0  0  0  0  0
    1.6741    2.7541    0.0000 O   0  0  0  0  0  0  0  0  0  0  0  0
    3.1030    1.9291    0.0000 C   0  0  0  0  0  0  0  0  0  0  0  0
    3.8175    1.5166    0.0000 C   0  0  0  0  0  0  0  0  0  0  0  0
    4.5320    1.9291    0.0000 O   0  0  0  0  0  0  0  0  0  0  0  0
    3.1030    2.7541    0.0000 C   0  0  0  0  0  0  0  0  0  0  0  0
    3.8175    3.1666    0.0000 C   0  0  0  0  0  0  0  0  0  0  0  0
    4.5712    2.8310    0.0000 C   0  0  0  0  0  0  0  0  0  0  0  0
    5.1232    3.4441    0.0000 C   0  0  0  0  0  0  0  0  0  0  0  0
    4.7107    4.1586    0.0000 N   0  0  0  0  0  0  0  0  0  0  0  0
    3.9037    3.9871    0.0000 C   0  0  0  0  0  0  0  0  0  0  0  0
    4.8261    2.0464    0.0000 C   0  0  0  0  0  0  0  0  0  0  0  0
    5.6331    1.8749    0.0000 C   0  0  0  0  0  0  0  0  0  0  0  0
    6.1851    2.4880    0.0000 C   0  0  0  0  0  0  0  0  0  0  0  0
    5.9302    3.2726    0.0000 C   0  0  0  0  0  0  0  0  0  0  0  0
    3.8175    0.6916    0.0000 N   0  0  0  0  0  0  0  0  0  0  0  0
   -2.6128    1.9291    0.0000 C   0  0  0  0  0  0  0  0  0  0  0  0
   -3.3272    1.5166    0.0000 O   0  0  0  0  0  0  0  0  0  0  0  0
   -2.6128    2.7541    0.0000 O   0  0  0  0  0  0  0  0  0  0  0  0
   -4.0417    1.9291    0.0000 C   0  0  0  0  0  0  0  0  0  0  0  0
   -4.7562    1.5166    0.0000 C   0  0  0  0  0  0  0  0  0  0  0  0
   -5.4706    1.9291    0.0000 C   0  0  0  0  0  0  0  0  0  0  0  0
   -6.1851    1.5166    0.0000 C   0  0  0  0  0  0  0  0  0  0  0  0
   -6.1851    0.6916    0.0000 C   0  0  0  0  0  0  0  0  0  0  0  0
   -5.4706    0.2791    0.0000 C   0  0  0  0  0  0  0  0  0  0  0  0
   -4.7562    0.6916    0.0000 C   0  0  0  0  0  0  0  0  0  0  0  0
   -1.8983    3.9916    0.0000 C   0  0  0  0  0  0  0  0  0  0  0  0
   -1.1863    4.4027    0.0000 C   0  0  0  0  0  0  0  0  0  0  0  0
   -1.1863    5.2248    0.0000 C   0  0  0  0  0  0  0  0  0  0  0  0
   -1.8983    5.6359    0.0000 C   0  0  0  0  0  0  0  0  0  0  0  0
   -2.6103    5.2248    0.0000 C   0  0  0  0  0  0  0  0  0  0  0  0
   -2.6103    4.4027    0.0000 C   0  0  0  0  0  0  0  0  0  0  0  0
    0.3762    0.1082    0.0000 C   0  0  0  0  0  0  0  0  0  0  0  0
    0.5890   -0.6859    0.0000 C   0  0  0  0  0  0  0  0  0  0  0  0
   -0.4179    0.3210    0.0000 C   0  0  0  0  0  0  0  0  0  0  0  0
   -3.2561   -3.4506    0.0000 N   0  0  0  0  0  0  0  0  0  0  0  0
   -2.5416   -3.0381    0.0000 C   0  0  0  0  0  0  0  0  0  0  0  0
   -1.8272   -3.4506    0.0000 P   0  0  0  0  0  0  0  0  0  0  0  0
   -2.5416   -2.2131    0.0000 C   0  0  0  0  0  0  0  0  0  0  0  0
   -3.2561   -1.8006    0.0000 C   0  0  0  0  0  0  0  0  0  0  0  0
   -1.1127   -3.0381    0.0000 C   0  0  0  0  0  0  0  0  0  0  0  0
   -1.8272   -4.2756    0.0000 O   0  0  0  0  0  0  0  0  0  0  0  0
   -1.8272   -2.6256    0.0000 O   0  0  0  0  0  0  0  0  0  0  0  0
   -0.3982   -3.4506    0.0000 C   0  0  0  0  0  0  0  0  0  0  0  0
    0.3163   -3.0381    0.0000 C   0  0  0  0  0  0  0  0  0  0  0  0
   -0.3982   -4.2756    0.0000 C   0  0  0  0  0  0  0  0  0  0  0  0
    1.0307   -3.4506    0.0000 N   0  0  0  0  0  0  0  0  0  0  0  0
    0.3163   -2.2131    0.0000 O   0  0  0  0  0  0  0  0  0  0  0  0
    1.7452   -3.0381    0.0000 C   0  0  0  0  0  0  0  0  0  0  0  0
    2.4597   -3.4506    0.0000 C   0  0  0  0  0  0  0  0  0  0  0  0
    3.1741   -3.0381    0.0000 O   0  0  0  0  0  0  0  0  0  0  0  0
    1.7452   -2.2131    0.0000 C   0  0  0  0  0  0  0  0  0  0  0  0
    2.4597   -1.8006    0.0000 C   0  0  0  0  0  0  0  0  0  0  0  0
    3.2133   -2.1361    0.0000 C   0  0  0  0  0  0  0  0  0  0  0  0
    3.7654   -1.5230    0.0000 C   0  0  0  0  0  0  0  0  0  0  0  0
    3.3529   -0.8086    0.0000 N   0  0  0  0  0  0  0  0  0  0  0  0
    2.5459   -0.9801    0.0000 C   0  0  0  0  0  0  0  0  0  0  0  0
    3.4683   -2.9208    0.0000 C   0  0  0  0  0  0  0  0  0  0  0  0
    4.2753   -3.0923    0.0000 C   0  0  0  0  0  0  0  0  0  0  0  0
    4.8273   -2.4792    0.0000 C   0  0  0  0  0  0  0  0  0  0  0  0
    4.5724   -1.6946    0.0000 C   0  0  0  0  0  0  0  0  0  0  0  0
    2.4597   -4.2756    0.0000 O   0  0  0  0  0  0  0  0  0  0  0  0
    3.1741   -4.6881    0.0000 C   0  0  0  0  0  0  0  0  0  0  0  0
   -3.2561   -0.9756    0.0000 C   0  0  0  0  0  0  0  0  0  0  0  0
   -2.5441   -0.5645    0.0000 C   0  0  0  0  0  0  0  0  0  0  0  0
   -2.5441    0.2576    0.0000 C   0  0  0  0  0  0  0  0  0  0  0  0
   -3.2561    0.6687    0.0000 C   0  0  0  0  0  0  0  0  0  0  0  0
   -3.9681    0.2576    0.0000 C   0  0  0  0  0  0  0  0  0  0  0  0
   -3.9681   -0.5645    0.0000 C   0  0  0  0  0  0  0  0  0  0  0  0
   -0.9816   -4.8589    0.0000 C   0  0  0  0  0  0  0  0  0  0  0  0
   -0.7688   -5.6531    0.0000 C   0  0  0  0  0  0  0  0  0  0  0  0
   -1.7757   -4.6462    0.0000 C   0  0  0  0  0  0  0  0  0  0  0  0
   -3.5311   -8.9506    0.0000 N   0  0  0  0  0  0  0  0  0  0  0  0
   -2.8166   -8.5381    0.0000 C   0  0  0  0  0  0  0  0  0  0  0  0
   -2.1022   -8.9506    0.0000 P   0  0  0  0  0  0  0  0  0  0  0  0
   -2.8166   -7.7131    0.0000 C   0  0  0  0  0  0  0  0  0  0  0  0
   -3.5311   -7.3006    0.0000 C   0  0  0  0  0  0  0  0  0  0  0  0
   -1.3877   -8.5381    0.0000 C   0  0  0  0  0  0  0  0  0  0  0  0
   -2.1022   -9.7756    0.0000 O   0  0  0  0  0  0  0  0  0  0  0  0
   -2.1022   -8.1256    0.0000 O   0  0  0  0  0  0  0  0  0  0  0  0
   -0.6732   -8.9506    0.0000 C   0  0  0  0  0  0  0  0  0  0  0  0
    0.0413   -8.5381    0.0000 C   0  0  0  0  0  0  0  0  0  0  0  0
   -0.6732   -9.7756    0.0000 C   0  0  0  0  0  0  0  0  0  0  0  0
    0.7557   -8.9506    0.0000 N   0  0  0  0  0  0  0  0  0  0  0  0
    0.0413   -7.7131    0.0000 O   0  0  0  0  0  0  0  0  0  0  0  0
    1.4702   -8.5381    0.0000 C   0  0  0  0  0  0  0  0  0  0  0  0
    2.1847   -8.9506    0.0000 C   0  0  0  0  0  0  0  0  0  0  0  0
    2.8991   -8.5381    0.0000 O   0  0  0  0  0  0  0  0  0  0  0  0
    1.4702   -7.7131    0.0000 C   0  0  0  0  0  0  0  0  0  0  0  0
    2.1847   -7.3006    0.0000 C   0  0  0  0  0  0  0  0  0  0  0  0
    2.9383   -7.6361    0.0000 C   0  0  0  0  0  0  0  0  0  0  0  0
    3.4904   -7.0230    0.0000 C   0  0  0  0  0  0  0  0  0  0  0  0
    3.0779   -6.3086    0.0000 N   0  0  0  0  0  0  0  0  0  0  0  0
    2.2709   -6.4801    0.0000 C   0  0  0  0  0  0  0  0  0  0  0  0
    3.1933   -8.4208    0.0000 C   0  0  0  0  0  0  0  0  0  0  0  0
    4.0003   -8.5923    0.0000 C   0  0  0  0  0  0  0  0  0  0  0  0
    4.5523   -7.9792    0.0000 C   0  0  0  0  0  0  0  0  0  0  0  0
    4.2974   -7.1946    0.0000 C   0  0  0  0  0  0  0  0  0  0  0  0
    2.1847   -9.7756    0.0000 O   0  0  0  0  0  0  0  0  0  0  0  0
   -3.5311   -6.4756    0.0000 C   0  0  0  0  0  0  0  0  0  0  0  0
   -2.8191   -6.0645    0.0000 C   0  0  0  0  0  0  0  0  0  0  0  0
   -2.8191   -5.2424    0.0000 C   0  0  0  0  0  0  0  0  0  0  0  0
   -3.5311   -4.8313    0.0000 C   0  0  0  0  0  0  0  0  0  0  0  0
   -4.2431   -5.2424    0.0000 C   0  0  0  0  0  0  0  0  0  0  0  0
   -4.2431   -6.0645    0.0000 C   0  0  0  0  0  0  0  0  0  0  0  0
   -1.2566  -10.3589    0.0000 C   0  0  0  0  0  0  0  0  0  0  0  0
   -1.0438  -11.1531    0.0000 C   0  0  0  0  0  0  0  0  0  0  0  0
   -2.0507  -10.1462    0.0000 C   0  0  0  0  0  0  0  0  0  0  0  0
   -3.2217  -13.9693    0.0000 N   0  0  0  0  0  0  0  0  0  0  0  0
   -2.5072  -13.5568    0.0000 C   0  0  0  0  0  0  0  0  0  0  0  0
   -1.7928  -13.9693    0.0000 P   0  0  0  0  0  0  0  0  0  0  0  0
   -2.5072  -12.7318    0.0000 C   0  0  0  0  0  0  0  0  0  0  0  0
   -3.2217  -12.3193    0.0000 C   0  0  0  0  0  0  0  0  0  0  0  0
   -1.0783  -13.5568    0.0000 C   0  0  0  0  0  0  0  0  0  0  0  0
   -1.7928  -14.7943    0.0000 O   0  0  0  0  0  0  0  0  0  0  0  0
   -1.7928  -13.1443    0.0000 O   0  0  0  0  0  0  0  0  0  0  0  0
   -0.3638  -13.9693    0.0000 C   0  0  0  0  0  0  0  0  0  0  0  0
    0.3506  -13.5568    0.0000 C   0  0  0  0  0  0  0  0  0  0  0  0
   -0.3638  -14.7943    0.0000 C   0  0  0  0  0  0  0  0  0  0  0  0
    1.0651  -13.9693    0.0000 N   0  0  0  0  0  0  0  0  0  0  0  0
    0.3506  -12.7318    0.0000 O   0  0  0  0  0  0  0  0  0  0  0  0
    1.7796  -13.5568    0.0000 C   0  0  0  0  0  0  0  0  0  0  0  0
    1.7796  -12.7318    0.0000 C   0  0  0  0  0  0  0  0  0  0  0  0
    2.4940  -12.3193    0.0000 C   0  0  0  0  0  0  0  0  0  0  0  0
    3.2477  -12.6549    0.0000 C   0  0  0  0  0  0  0  0  0  0  0  0
    3.7998  -12.0418    0.0000 C   0  0  0  0  0  0  0  0  0  0  0  0
    3.3873  -11.3273    0.0000 N   0  0  0  0  0  0  0  0  0  0  0  0
    2.5803  -11.4989    0.0000 C   0  0  0  0  0  0  0  0  0  0  0  0
    3.5027  -13.4395    0.0000 C   0  0  0  0  0  0  0  0  0  0  0  0
    4.3096  -13.6110    0.0000 C   0  0  0  0  0  0  0  0  0  0  0  0
    4.8617  -12.9979    0.0000 C   0  0  0  0  0  0  0  0  0  0  0  0
    4.6067  -12.2133    0.0000 C   0  0  0  0  0  0  0  0  0  0  0  0
   -3.2217  -11.4943    0.0000 C   0  0  0  0  0  0  0  0  0  0  0  0
   -2.5097  -11.0833    0.0000 C   0  0  0  0  0  0  0  0  0  0  0  0
   -2.5097  -10.2611    0.0000 C   0  0  0  0  0  0  0  0  0  0  0  0
   -3.2217   -9.8501    0.0000 C   0  0  0  0  0  0  0  0  0  0  0  0
   -3.9337  -10.2611    0.0000 C   0  0  0  0  0  0  0  0  0  0  0  0
   -3.9337  -11.0833    0.0000 C   0  0  0  0  0  0  0  0  0  0  0  0
   -0.9472  -15.3777    0.0000 C   0  0  0  0  0  0  0  0  0  0  0  0
   -0.7344  -16.1718    0.0000 C   0  0  0  0  0  0  0  0  0  0  0  0
   -1.7413  -15.1649    0.0000 C   0  0  0  0  0  0  0  0  0  0  0  0
 32 33  2  0      
 31 32  1  0      
 30 31  2  0      
 29 30  1  0      
 28 29  2  0      
 28 33  1  0      
  5 28  1  0      
 34 35  1  0      
 34 36  1  0      
 11 34  1  0      
  1  2  1  0      
  2  3  1  0      
  2  4  1  1      
  4  5  1  0      
  3  6  1  0      
  3  7  2  0      
  3  8  1  0      
  6  9  1  0      
  9 10  1  0      
  9 11  1  6      
 10 12  1  0      
 10 13  2  0      
 12 14  1  0      
 14 15  1  0      
 15 16  2  0      
 14 17  1  6      
 17 18  1  0      
 18 19  1  0      
 19 20  2  0      
 20 21  1  0      
 21 22  1  0      
 22 18  2  0      
 19 23  1  0      
 23 24  2  0      
 24 25  1  0      
 25 26  2  0      
 26 20  1  0      
 15 27  1  0      
 68 69  2  0      
 67 68  1  0      
 66 67  2  0      
 65 66  1  0      
 64 65  2  0      
 64 69  1  0      
 41 64  1  0      
 70 71  1  0      
 70 72  1  0      
 47 70  1  0      
 37 38  1  0      
 38 39  1  0      
 38 40  1  1      
 40 41  1  0      
 39 42  1  0      
 39 43  2  0      
 39 44  1  0      
 42 45  1  0      
 45 46  1  0      
 45 47  1  1      
 46 48  1  0      
 46 49  2  0      
 48 50  1  0      
 50 51  1  0      
 51 52  2  0      
 50 53  1  6      
 53 54  1  0      
 54 55  1  0      
 55 56  2  0      
 56 57  1  0      
 57 58  1  0      
 58 54  2  0      
 55 59  1  0      
 59 60  2  0      
 60 61  1  0      
 61 62  2  0      
 62 56  1  0      
 51 63  1  0      
114115  2  0      
113114  1  0      
112113  2  0      
111112  1  0      
110111  2  0      
110115  1  0      
 77110  1  0      
116117  1  0      
116118  1  0      
 83116  1  0      
 73 74  1  0      
 74 75  1  0      
 74 76  1  1      
 76 77  1  0      
 75 78  1  0      
 75 79  2  0      
 75 80  1  0      
 78 81  1  0      
 81 82  1  0      
 81 83  1  6      
 82 84  1  0      
 82 85  2  0      
 84 86  1  0      
 86 87  1  0      
 87 88  2  0      
 86 89  1  6      
 89 90  1  0      
 90 91  1  0      
 91 92  2  0      
 92 93  1  0      
 93 94  1  0      
 94 90  2  0      
 91 95  1  0      
 95 96  2  0      
 96 97  1  0      
 97 98  2  0      
 98 92  1  0      
 87 99  1  0      
 73100  1  0      
100101  1  0      
100102  2  0      
101103  1  0      
103104  1  0      
104105  2  0      
105106  1  0      
106107  2  0      
107108  1  0      
108109  2  0      
109104  1  0      
151152  2  0      
150151  1  0      
149150  2  0      
148149  1  0      
147148  2  0      
147152  1  0      
123147  1  0      
153154  1  0      
153155  1  0      
129153  1  0      
119120  1  0      
120121  1  0      
120122  1  1      
122123  1  0      
121124  1  0      
121125  2  0      
121126  1  0      
124127  1  0      
127128  1  0      
127129  1  6      
128130  1  0      
128131  2  0      
130132  1  0      
132133  1  0      
133134  2  0      
132135  1  6      
135136  1  0      
136137  1  0      
137138  2  0      
138139  1  0      
139140  1  0      
140136  2  0      
137141  1  0      
141142  2  0      
142143  1  0      
143144  2  0      
144138  1  0      
133145  1  0      
145146  1  0      
187188  2  0      
186187  1  0      
185186  2  0      
184185  1  0      
183184  2  0      
183188  1  0      
160183  1  0      
189190  1  0      
189191  1  0      
166189  1  0      
156157  1  0      
157158  1  0      
157159  1  1      
159160  1  0      
158161  1  0      
158162  2  0      
158163  1  0      
161164  1  0      
164165  1  0      
164166  1  6      
165167  1  0      
165168  2  0      
167169  1  0      
169170  1  0      
170171  2  0      
169172  1  6      
172173  1  0      
173174  1  0      
174175  2  0      
175176  1  0      
176177  1  0      
177173  2  0      
174178  1  0      
178179  2  0      
179180  1  0      
180181  2  0      
181175  1  0      
170182  1  0      
220221  2  0      
219220  1  0      
218219  2  0      
217218  1  0      
216217  2  0      
216221  1  0      
196216  1  0      
222223  1  0      
222224  1  0      
202222  1  0      
192193  1  0      
193194  1  0      
193195  1  1      
195196  1  0      
194197  1  0      
194198  2  0      
194199  1  0      
197200  1  0      
200201  1  0      
200202  1  6      
201203  1  0      
201204  2  0      
203205  1  0      
205206  1  0      
206207  1  0      
207208  1  0      
208209  2  0      
209210  1  0      
210211  1  0      
211207  2  0      
208212  1  0      
212213  2  0      
213214  1  0      
214215  2  0      
215209  1  0      
M  STY  1   1 SUP
M  SLB  1   1   1
M  SAL   1  6  28  29  30  31  32  33
M  SBL   1  1   7
M  SMT   1 Ph
M  SBV   1   7    0.0000   -0.8250
M  STY  1   2 SUP
M  SLB  1   2   2
M  SAL   2  3  34  35  36
M  SBL   2  1  10
M  SMT   2 \si\nPr
M  SBV   2  10    0.5834    0.5834
M  STY  1   3 SUP
M  SLB  1   3   3
M  SAL   3  6  64  65  66  67  68  69
M  SBL   3  1  45
M  SMT   3 Ph
M  SBV   3  45    0.0000   -0.8250
M  STY  1   4 SUP
M  SLB  1   4   4
M  SAL   4  3  70  71  72
M  SBL   4  1  48
M  SMT   4 \si\nPr
M  SBV   4  48    0.5834    0.5834
M  STY  1   5 SUP
M  SLB  1   5   5
M  SAL   5  6 110 111 112 113 114 115
M  SBL   5  1  83
M  SMT   5 Ph
M  SBV   5  83    0.0000   -0.8250
M  STY  1   6 SUP
M  SLB  1   6   6
M  SAL   6  3 116 117 118
M  SBL   6  1  86
M  SMT   6 \si\nPr
M  SBV   6  86    0.5834    0.5834
M  STY  1   7 SUP
M  SLB  1   7   7
M  SAL   7  6 147 148 149 150 151 152
M  SBL   7  1 132
M  SMT   7 Ph
M  SBV   7 132    0.0000   -0.8250
M  STY  1   8 SUP
M  SLB  1   8   8
M  SAL   8  3 153 154 155
M  SBL   8  1 135
M  SMT   8 \si\nPr
M  SBV   8 135    0.5834    0.5834
M  STY  1   9 SUP
M  SLB  1   9   9
M  SAL   9  6 183 184 185 186 187 188
M  SBL   9  1 171
M  SMT   9 Ph
M  SBV   9 171    0.0000   -0.8250
M  STY  1  10 SUP
M  SLB  1  10  10
M  SAL  10  3 189 190 191
M  SBL  10  1 174
M  SMT  10 \si\nPr
M  SBV  10 174    0.5834    0.5834
M  STY  1  11 SUP
M  SLB  1  11  11
M  SAL  11  6 216 217 218 219 220 221
M  SBL  11  1 209
M  SMT  11 Ph
M  SBV  11 209    0.0000   -0.8250
M  STY  1  12 SUP
M  SLB  1  12  12
M  SAL  12  3 222 223 224
M  SBL  12  1 212
M  SMT  12 \si\nPr
M  SBV  12 212    0.5834    0.5834
M  END
